# Supplementary material for: Development of macrophage-associated genes prognostic signature predicts clinical outcome and immune infiltration for sepsis
Source: Sci Rep. 2024 Jan 23;14:2026. doi: 10.1038/s41598-024-51536-3 (PMC10805801; doi:10.1038/s41598-024-51536-3)
Supplement: Supplementary file 1 — Supplementary Table 1. [file 41598_2024_51536_MOESM1_ESM.xlsx]

## Sheet: Sheet1
Supplementary Table 1: 480 intersection DE-MAAGs obtained from “venn” script.
ABCF1
ABLIM1
ADA
AES
AFF3
AKR1B1
ANAPC1
APEX1
APOL3
APRT
ARHGEF18
ARHGEF3
ARL2BP
ARL4C
ASTE1
ATF7IP2
ATIC
ATP5A1
ATP5G2
ATP8B2
AUTS2
BACH2
BCKDHB
BCL11B
BET1L
BIN1
BIRC3
BLCAP
BLNK
BTBD11
BUB3
C11orf2
C11orf46
C12orf57
C12orf65
C16orf80
C19orf2
C21orf59
C2orf89
C4orf14
C6orf48
CBLB
CCDC109B
CCDC115
CCDC76
CCND2
CCR5
CCR6
CCR7
CCT3
CCT4
CCT6A
CCT8
CD160
CD2
CD247
CD27
CD3D
CD3E
CD3G
CD5
CD6
CD74
CD81
CD8A
CD8B
CD96
CDC23
CEP78
CHCHD10
CHMP7
CIB1
CIRH1A
CLIC3
CLSTN1
CRIP1
CRTAM
CTCF
CUL1
CUTA
CX3CR1
CXCR5
CXXC5
CYB5B
DDHD2
DDX18
DDX21
DDX24
DDX27
DDX47
DENND2D
DHRS3
DKC1
DNMT1
DOCK10
DPP4
DYRK2
EEF1G
EEF2
EIF3A
EIF3D
EIF3E
EIF3F
EIF3H
EIF3L
ELP2
EOMES
EPHX2
EPRS
ERP29
ESYT1
ESYT2
ETS1
EVL
EXOSC10
EXOSC8
FAIM3
FAM102A
FAM113B
FAM117B
FAM162A
FAM43A
FAM53B
FAM78A
FAM98B
FBL
FBXL16
FBXO21
FCER1A
FCRL3
FGFBP2
FHIT
FLT3LG
FN3KRP
FNBP4
FTO
FTSJ1
FUS
FXYD5
FYN
GAL3ST4
GAR1
GATA3
GCET2
GCN1L1
GIMAP1
GIMAP5
GIMAP6
GIMAP7
GLOD4
GLTSCR2
GNLY
GOLGA8A
GPR171
GPR18
GPR183
GPR56
GPRASP1
GRINA
GTPBP3
GZMA
GZMB
GZMH
GZMK
GZMM
HEATR2
HIGD2A
HLA-DMA
HLA-DMB
HLA-DOA
HLA-DPA1
HLA-DPB1
HLA-DQA1
HLA-DRA
HLA-DRB1
HMGN3
HNRNPA0
HNRNPA1
HNRNPH1
HNRNPR
HNRPDL
HSPA8
HSPA9
HSPD1
HTATSF1
HVCN1
IARS
ICAM2
ID3
IKZF2
IKZF3
IL10RA
IL11RA
IL23A
IL27RA
IL2RB
IL32
IL7R
IMMT
IMP3
IMPDH2
IPO5
IRF8
ISOC1
ITGA4
ITK
ITM2A
KARS
KCNA3
KCTD6
KHDRBS1
KIAA0182
KIAA0748
KIAA1310
KIAA1704
KLRB1
KLRD1
KLRF1
KLRG1
KLRK1
LANCL1
LARS
LAX1
LCK
LDHB
LDOC1L
LEF1
LPIN1
LPXN
LRIG1
LRPPRC
LRRC33
LRRC47
LRRN3
LUC7L2
LY9
LYAR
M6PR
MAD1L1
MAF
MAGED1
MAP3K4
MATK
MCCC2
MEAF6
MEF2C
METAP1
MGA
MLL
MOAP1
MORC2
MPHOSPH10
MRI1
MRPS18B
MTMR15
MTR
MTX3
MYBL1
MYC
MYCBP2
NAE1
NCL
NCRNA00219
NDNL2
NELL2
NFATC2
NFATC3
NFE2
NHP2
NHP2L1
NIPAL3
NKTR
NLRC3
NMT2
NOB1
NOL11
NOLC1
NONO
NOP56
NOSIP
NPAT
NPM1
NR1D2
NSA2
NSUN5P2
NUCKS1
NUDT9
NUP107
NUP205
NUP93
NXT1
OCIAD2
OGFOD1
OSGEPL1
OXNAD1
P2RY10
P2RY8
PABPC4
PAFAH2
PAN2
PAPD7
PAQR8
PARP1
PASK
PCYOX1L
PDCD4
PEBP1
PECI
PIK3IP1
PJA1
PLEKHA1
PLSCR3
POLD2
POLR1B
PPIH
PPP1R16B
PPP3CC
PQLC3
PRF1
PRKACB
PRKCH
PRKCQ
PRPF19
PRPF8
PRPS1
PRR5L
PRSS23
PSMG2
PTBP1
PTCH1
PTPLAD1
PTPN4
PTPRCAP
PUF60
PURA
PYHIN1
RABL2A
RABL2B
RANGRF
RASGRP1
RBBP4
RBBP7
RCC2
REPS1
RFTN1
RNASEH2B
RNASEN
RNF125
RORA
RPL10
RPL10A
RPL13
RPL13A
RPL14
RPL15
RPL18
RPL19
RPL22
RPL23A
RPL29
RPL3
RPL4
RPL5
RPL7A
RPLP2
RPS19
RPS23
RPS28
RPS4X
RPS5
RPS8
RRAS2
RRP1B
RRS1
RUNX3
S1PR5
SAMD3
SART3
SBK1
SCRN1
SEC31A
SET
SF3A3
SFRS15
SFRS5
SFRS7
SGK223
SH2B3
SH2D1B
SH2D2A
SH3YL1
SIDT1
SIRPG
SIT1
SKAP1
SLAMF6
SLBP
SLC25A5
SLC25A6
SLC38A1
SLC4A7
SLC7A6
SMAD3
SMARCE1
SMS
SMYD2
SNHG12
SNRNP200
SPN
SPOCK2
SPON2
SSBP2
ST3GAL5
ST6GAL1
STAG3L2
STAG3L3
STAT4
STK39
STMN3
SUN1
SUPT16H
SYTL2
TAF15
TAF4
TBC1D4
TBC1D9
TBX21
TCF7
TCTN1
TECR
TGFBR3
TH1L
THEM4
THEMIS
THOC1
THUMPD1
TIAM1
TIGIT
TNFRSF25
TOMM70A
TOP2B
TRAF5
TRAT1
TRBC1
TRBV9
TRIB2
TRIM44
TRIT1
TSEN54
TSHZ1
TTC19
TTC27
TTC3
TTC39C
TULP4
TXK
UBAP1
UBAP2
UBASH3A
UNC119B
USP11
USP32
UTP3
VEGFB
WDR54
XRCC6
YWHAQ
ZBTB38
ZFP64
ZMYND11
ZNF146
ZNF266
ZNF275
ZNF395
ZNF512
ZNF529
ZNF573
ZNF664
ZNF91
ZNHIT6
